# Supplementary material for: Omega-3 Polyunsaturated Fatty Acids Protect against High-Fat Diet-Induced Morphological and Functional Impairments of Brown Fat in Transgenic Fat-1 Mice
Source: Int J Mol Sci. 2022 Oct 7;23(19):11903. doi: 10.3390/ijms231911903 (PMC9570395; doi:10.3390/ijms231911903)
Supplement: Supplementary file 1 [file ijms-23-11903-s001.zip]

Archive with 1 entries (1 files):
- ijms-1932286-supplementary.pdf
